# Supplementary material for: Benthic remineralization under future Arctic conditions and evaluating the potential for changes in carbon sequestration in warming sediments
Source: Sci Rep. 2024 Oct 7;14:23336. doi: 10.1038/s41598-024-73633-z (PMC11458818; doi:10.1038/s41598-024-73633-z)
Supplement: Supplementary file 1 — Supplementary Material 1 [file 41598_2024_73633_MOESM1_ESM.xlsx]

## Sheet: Sheet1
Supporting Information Table 1: Sediment oxygen demand (SOD) rates of each individual replicate for each treatment.
		sediment oxygen demand (mmol/m2/day)
treatment	replicate	Atlantic shelf (P1)-March	Atlantic shelf (P1)-May	Atlantic shelf (P1)-August	Atlantic shelf (P1)-December	Arctic shelf (P4)-March	Arctic shelf (P4)-May	Arctic shelf (P4)-August	Arctic shelf (P4)-December	Slope (P6)-March	Slope (P6)-May	Slope (P6)-August	Slope (P6)-December	Basin (P7)-March	Basin (P7)-May	Basin (P7)-August	Basin (P7)-December
ambient bottom water temperature (amb)	1	-3.33295	-2.8109	-6.45403		-2.07622	-3.65122		-4.74204	-1.45637	-1.65571	-2.42838	-1.31675			-6.76602
ambient bottom water temperature (amb)	2	-1.70421	-3.44187	-5.56685		-2.67802	-2.78926	-4.33413	-1.76925	-1.12549	-0.943296	-2.76079	-1.86357		-0.764159	-2.62781
ambient bottom water temperature (amb)	3	-3.51994		-6.4201		-3.19816	-2.31882	-2.63156	-2.98777	-1.1286	0.231334	-1.54876	-1.40041		0.330111	-4.31809
ambient bottom water temperature (amb)	4	-3.55863	-2.30274	-5.66636		-2.53765	-2.38283	-1.13614	-1.76955	-1.49646	-0.366048	-1.50078	-1.63467		-0.351076	-5.53497
ambient bottom water temperature (amb)	5	-2.85149	-2.68359	-4.07632		-2.4871	-2.58219	-5.37955	-4.10998	-1.57479	-0.543323	-1.43035	-1.78262		-0.490459	-2.81065
ambient bottom water temperature (amb)	6								-1.84554
ambient bottom water temperature and algae added (algae)	1	-4.69076	-5.78161	-4.67871		-3.93755	-5.30193	-4.85279		-4.89973	-2.74003	-3.47994			-3.56462	-3.23037
ambient bottom water temperature and algae added (algae)	2	-4.261	-1.87283	-2.0531		-4.56909	-2.96405	-5.3882		-3.38567	-0.16046	-2.53237			-1.49854	-2.69564
ambient bottom water temperature and algae added (algae)	3	-5.27249	-5.34471	-5.58279		-4.59216	-3.45777	-7.47809		-3.75738	-0.340519	-3.4056			-3.30726	-5.77108
ambient bottom water temperature and algae added (algae)	4	-6.56503	-3.23115	-2.68048		-2.934	-3.15594	-5.80379		-3.15018	-0.250433	-5.22444			-3.74086	-5.26548
ambient bottom water temperature and algae added (algae)	5	-4.50163	-3.69631	-3.6418		-3.68583	-3.26125	-3.93263		-2.04866	-1.03921	-3.55698			-1.57511	-3.30388
ambient bottom water temperature +2/4°C (warm)	1	-5.91061	-3.30312	-5.34501		-3.73276	-3.58195	-4.3734	-5.44605	-1.3064	0.0448414		-3.79337		1.70033
ambient bottom water temperature +2/4°C (warm)	2	-5.06622	-3.78573	-6.49545		-3.1924	-2.58509	-6.24908	-5.91744	-1.74075	-1.88063		-2.56955		-4.27799
ambient bottom water temperature +2/4°C (warm)	3	-5.22512	-3.52959	-4.35071			-1.80422	-1.79556	-3.50498	-1.18515	0.0490547		-2.71705
ambient bottom water temperature +2/4°C (warm)	4	-5.00853	-3.47927	-4.75479		-4.39618	-1.6251	-2.32906	-7.02566	-0.907491	-6.29226		-2.84795		-1.24958
ambient bottom water temperature +2/4°C (warm)	5	-4.19762	-3.7811	-4.6673		-3.52521	-3.32427	-5.17588	-5.49879	-1.59292	-5.04272		-2.52312		-0.95396
ambient bottom water temperature +2/4°C (warm)	6								-3.09509				-2.29301
ambient bottom water temperature +2/4°C and algae added (warm+algae)	1	-7.18481	-4.55291	-3.58005		-6.83125	-6.19456	-8.42448		-3.35864	-5.00725				-5.39084
ambient bottom water temperature +2/4°C and algae added (warm+algae)	2	-6.76974	-4.21043	-6.17077		-10.3054	-9.35496	-8.04335		-2.61447	-4.70829
ambient bottom water temperature +2/4°C and algae added (warm+algae)	3	-7.07089	-3.50815	-3.62177		-11.0907	-7.62574	-8.65299		-2.47784	-3.72671				-0.617821
ambient bottom water temperature +2/4°C and algae added (warm+algae)	4	-9.61524	-5.08721	-6.5928		-8.75582	-4.73051	-12.8669		-0.913389	-5.55098				-5.84338
ambient bottom water temperature +2/4°C and algae added (warm+algae)	5	-5.04469	-3.74577	-5.08742		-6.07998	-5.85491	-8.5108		-2.0476	-0.923049				-2.59168
